# Supplementary material for: High School Students as Citizen Scientists to Decrease Radon Exposure
Source: Int J Environ Res Public Health. 2020 Dec 8;17(24):9178. doi: 10.3390/ijerph17249178 (PMC7763282; doi:10.3390/ijerph17249178)
Supplement: Supplementary file 1 [file ijerph-17-09178-s001.zip]

Archive with 8 entries (5 files):
- SupplementaryFiles/.DS_Store
- SupplementaryFiles/Example of report back/
- SupplementaryFiles/Example of report back/RadonDataFigure Community Report Back.png
- SupplementaryFiles/Figure RAD7 Photo/
- SupplementaryFiles/Figure RAD7 Photo/Figure RAD7 Photo.jpg
- SupplementaryFiles/Radon test kit booklet/
- SupplementaryFiles/Radon test kit booklet/Radon test kit booklet-Fairfield.pdf
- SupplementaryFiles/Thumbs.db
